# Supplementary material for: Drosophila as a Model for Studying the Roles of Lamins in Normal Tissues and Laminopathies
Source: Cells. 2025 Aug 22;14(17):1303. doi: 10.3390/cells14171303 (PMC12428385; doi:10.3390/cells14171303)
Supplement: Supplementary file 1 [file cells-14-01303-s001.zip]

Archive with 1 entries (1 files):
- cells-3769987-supplementary.pdf
